# Supplementary material for: Systematic identification of an integrative network module during senescence from time-series gene expression
Source: BMC Syst Biol. 2017 Mar 15;11:36. doi: 10.1186/s12918-017-0417-1 (PMC5353876; doi:10.1186/s12918-017-0417-1)
Supplement: Additional file 2: — List of the identified common network information (XLSX 30 kb) [file 12918_2017_417_MOESM2_ESM.xlsx]

## Sheet: HDF senescene (network)
Gene A	Gene B
ANKRD1	MYPN
AR	CTDSP2
AR	FLNA
AR	RNF14
AR	TGFB1I1
ATF4	BATF3
ATF4	CEBPG
ATF4	GABBR2
ATF4	LDOC1
ATF4	MAF
ATF4	TRIB3
ATOX1	ATP7B
ATP7B	GLRX
AURKA	TACC3
AURKA	TPX2
BCL3	RXRA
CCND1	CDK6
CCND1	CDKN1A
CCND1	CDKN1B
CCND1	PPP1CC
CCND2	CDKN1A
CCND3	CDK6
CCND3	CDKN1A
CCND3	CRABP2
CCND3	PPP1CC
CCNE1	CDKN1A
CCNE1	FBXW7
CDC14A	KIF20A
CDK6	CDKN1A
CDK6	CDKN2B
CDKN1A	CCNB2
CDKN1A	GADD45A
CDKN1B	UCHL1
CEBPG	BATF3
COX17	KATNAL1
CTDSP2	CDCA3
DPYSL2	DPYSL3
DSP	JUP
DYSF	DNAJB6
EEF1D	TPT1
EIF3E	C4orf19
ELN	LOX
EPM2AIP1	CCNB1IP1
FHL3	EPM2AIP1
FHL3	GATA2
FHL3	P4HA2
FLNA	CCNB2
FLNA	FILIP1
FLNA	HSPB7
FLNA	ITGB1
FN1	TGM2
FN1	TRIB3
GADD45A	RXRA
GHR	PTPN1
GRAMD3	FRMD8
HCLS1	SH2D4A
IFIT1	EIF3E
IFIT1	IFIT3
IL1A	NDN
ISG15	USP18
ITGA2	ITGB1
ITGA4	ITGB1
ITGB1	ANGPTL4
ITGB5	ANGPTL4
LDOC1	SH2D4A
LPXN	PLEKHH2
LTBP4	TRIB3
MAGED1	BAG3
MRPL11	SLC16A9
NSF	GABBR2
PDGFRA	PDGFC
PPARG	RXRA
PRKCZ	PARD6G
PRNP	FAM64A
PRNP	IER3
PRNP	KIAA1191
PTEN	GLTSCR2
RAB3IL1	SATB2
ROR2	MAGED1
RUNX1T1	LPXN
RUNX1T1	SPRY2
RXRA	NR1H3
RXRA	STAT1
S100A10	AHNAK
SERPINF1	EPM2AIP1
SGCG	DNAJB6
SGCG	DYSF
SMC3	MXD4
SNAP25	VAMP2
SPRY1	SPRY2
SPRY2	C19orf66
TGFB2	TGFBR3
TNFAIP3	RNF11
TPT1	TSC22D1
TRIM5	TRIM6

## Sheet: MSC senescence (network)
Gene A	Gene B
AKT2	GSK3B
BCL2	BCL2L11
BUB1	BUB1B
BUB1	CASC5
BUB1B	CASC5
BUB1B	CENPE
CCNB1	PTCH1
CDK6	CDKN2B
CDK6	PSMA3
CENPE	NUF2
DYRK1A	PHYHIP
ESR1	PGR
FOS	SMAD3
GSK3B	AXIN2
IKZF1	NEK6
NEK6	HSD17B14
NRG1	LIMK1
PKD1	RGS7
PRC1	KIF4A
REPS2	EPN1
SCNN1G	NEDD4L
SMAD3	SQSTM1
SOX6	CENPK

## Sheet: Cancer progression (network)
Gene A	Gene B
ACTN1	CLU
CCND1	ESR1
CCND1	PPP1CB
COL1A1	FN1
COL1A1	IGFBP3
CTSZ	MID2
CYBA	RBPMS
DPYSL2	DPYSL3
ERBB3	NRG1
ERBB3	RGS4
ESR1	PRDM2
FN1	FYN
FN1	IGFBP3
GRB10	INSR
INSR	IRS2
KRT2	KRT19
KRT8	KRT18
MMP1	TIMP1
MMP2	THBS1
MMP9	THBS1
NEFL	NME7
PLAU	PLAUR
PPP1CB	PPP1R3C
QKI	RBPMS
RBPMS	RHOBTB3
SERPINE1	PLAU
SPRY2	MID2
TPM1	TPM4

## Sheet: HDF senescence (node info)
geneSymbol	early	middle	advanced	very advanced
AHNAK	0.234343	0.519394	-0.243596	-0.342902
ANGPTL4	-0.937876	-0.385005	0.531076	0.518232
ANKRD1	-0.584112	-0.293418	0.207461	0.544896
AR	0.48183	0.257358	-0.215225	-0.370098
ATF4	0.283195	0.374034	-0.256024	-0.308038
ATOX1	-0.386964	-0.357032	0.263312	0.296649
ATP7B	-0.546702	-0.228654	0.285804	0.251286
AURKA	0.813361	-0.2495	-0.214521	-0.419814
BAG3	-0.464882	-0.269593	0.227469	0.339573
BATF3	0.32887	0.279866	-0.203388	-0.257233
BCL3	0.835949	0.337361	-0.478058	-0.573498
C19orf66	-0.606604	0.422167	0.236854	-0.478551
C4orf19	-0.405025	-0.368252	0.254605	0.354329
CCNB1IP1	0.208226	0.360642	-0.282449	-0.302689
CCNB2	0.881536	-0.221326	-0.320454	-0.562891
CCND1	-0.747576	-0.543268	0.497616	0.55199
CCND2	-0.96502	-0.699481	0.804594	0.869655
CCND3	-0.336288	-0.381364	0.258051	0.294489
CCNE1	-0.281658	-0.289048	0.238877	0.257094
CDC14A	-0.613307	-0.409585	0.393319	0.355587
CDCA3	0.833247	-0.241471	-0.265928	-0.405907
CDK6	-0.644167	-0.347588	0.371604	0.369436
CDKN1A	-0.775482	-0.295482	0.430547	0.446952
CDKN1B	0.481306	0.426915	-0.204662	-0.591984
CDKN2B	-0.429921	-0.211134	0.228464	0.252221
CEBPG	0.303277	0.593438	-0.378884	-0.371948
COX17	-0.579815	-0.294139	0.289122	0.385842
CRABP2	0.863189	0.638079	-0.6096	-0.717554
CTDSP2	0.579706	0.357002	-0.317472	-0.408655
DNAJB6	-0.493439	0.247543	-0.209804	0.307631
DPYSL2	0.417768	0.341087	-0.211133	-0.420959
DPYSL3	0.78918	0.50032	-0.469154	-0.635745
DSP	-0.854558	-0.590929	0.580845	0.692639
DYSF	-0.654079	-0.38221	0.363038	0.45508
EEF1D	0.345952	0.32196	-0.224007	-0.291032
EIF3E	0.331663	0.302051	-0.201075	-0.299291
ELN	-0.548663	-0.208358	0.31856	0.412598
EPM2AIP1	-0.230834	-0.38986	0.205455	0.328199
FAM64A	0.844964	-0.208496	-0.271817	-0.484599
FBXW7	-0.454629	-0.359235	0.317093	0.244321
FHL3	0.567965	0.463999	-0.444856	-0.227835
FILIP1	0.759862	0.309187	-0.451542	-0.364448
FLNA	0.363883	0.338202	-0.245635	-0.284036
FN1	-0.307122	-0.582625	0.504776	0.264368
FRMD8	-0.52006	-0.381646	0.220678	0.552343
GABBR2	0.336272	-0.248604	-0.207555	0.487516
GADD45A	-0.796935	-0.2884	0.34332	0.650834
GATA2	-0.512338	-0.319452	0.296943	0.308946
GHR	-0.484708	-0.345887	0.241551	0.436247
GLRX	-0.441946	-0.396335	0.270881	0.400201
GLTSCR2	0.51571	0.512498	-0.328308	-0.531977
GRAMD3	-0.714286	-0.297292	0.357788	0.468155
HCLS1	0.619685	0.412043	-0.425744	-0.279931
HSPB7	-0.898318	-0.468422	0.546164	0.770815
IER3	-0.755987	-0.463637	0.416617	0.62188
IFIT1	-0.59033	0.373683	0.303077	-0.555481
IFIT3	-0.630701	0.499058	0.378087	-0.731277
IL1A	-0.382854	-0.479952	0.333676	0.330475
ISG15	-0.869082	0.47215	0.550567	-0.570885
ITGA2	-0.589498	-0.632503	0.305518	0.75532
ITGA4	-0.345659	-0.247755	0.207661	0.216011
ITGB1	-0.230921	-0.287417	0.226832	0.2886
ITGB5	-0.374193	-0.242869	0.224101	0.293292
JUP	-0.526495	-0.614165	0.423258	0.526147
KATNAL1	-0.572086	-0.264496	0.231068	0.45796
KIAA1191	-0.592399	-0.311534	0.328528	0.336633
KIF20A	0.892665	-0.29964	-0.247651	-0.656532
LDOC1	-0.300615	-0.369362	0.248352	0.261059
LOX	-0.53262	-0.225806	0.241541	0.334311
LPXN	0.287655	-0.673679	0.219357	0.450734
LTBP4	0.489585	0.239787	-0.256104	-0.260324
MAF	0.54099	0.565304	-0.339642	-0.609322
MAGED1	-0.209929	-0.334029	0.208765	0.207969
MRPL11	0.615136	0.283978	-0.320782	-0.353393
MXD4	-0.4419	-0.265077	0.266338	0.209428
MYPN	-0.771513	-0.76464	0.568252	0.784706
NDN	0.666345	0.540395	-0.321203	-0.710297
NR1H3	0.763185	0.418221	-0.452169	-0.517207
NSF	-0.259798	-0.327574	0.228196	0.310691
P4HA2	-0.627173	-0.414855	0.441288	0.251396
PARD6G	-0.622	-0.595544	0.448096	0.546931
PDGFC	-0.545175	-0.329241	0.34732	0.240156
PDGFRA	0.892643	0.711692	-0.727052	-0.648786
PLEKHH2	-0.611483	-0.469672	0.284986	0.637534
PPARG	0.73832	0.616526	-0.57374	-0.459967
PPP1CC	0.462707	0.208309	-0.205412	-0.301916
PRKCZ	-0.251217	-0.55971	0.359688	0.237393
PRNP	-0.675331	-0.339118	0.298955	0.558444
PTEN	0.496796	0.339427	-0.269721	-0.382081
PTPN1	-0.376654	-0.263466	0.222587	0.238406
RAB3IL1	0.549801	0.548625	-0.319676	-0.624247
RNF11	-0.474812	-0.206248	0.206574	0.31154
RNF14	-0.437811	-0.273818	0.251641	0.255245
ROR2	0.820302	0.596831	-0.550862	-0.66894
RUNX1T1	0.573438	0.309387	-0.281195	-0.414474
RXRA	0.489334	0.337235	-0.235823	-0.44129
S100A10	0.749472	0.53704	-0.502835	-0.534675
SATB2	-0.586968	-0.384448	0.278404	0.530011
SERPINF1	0.819636	0.554352	-0.570842	-0.568864
SGCG	-0.654897	-0.225022	0.277936	0.439773
SH2D4A	0.570082	0.428181	-0.354301	-0.415953
SLC16A9	-0.474467	-0.41196	0.288013	0.421843
SMC3	0.490067	0.260626	-0.230397	-0.351306
SNAP25	-0.819809	-0.684926	0.523747	0.793676
SPRY1	0.239678	0.518255	-0.21001	-0.475789
SPRY2	-0.700014	-0.370236	0.21983	0.712253
STAT1	-0.745067	0.335376	0.368808	-0.378462
TACC3	0.815985	-0.2019	-0.207415	-0.496692
TGFB1I1	0.332903	0.306746	-0.218598	-0.266434
TGFB2	-0.876465	-0.47287	0.629528	0.514392
TGFBR3	0.844116	0.260635	-0.501577	-0.468198
TGM2	-0.733583	-0.2741	0.348849	0.415115
TNFAIP3	-0.656502	-0.344296	0.366016	0.400528
TPT1	0.27669	0.380524	-0.207291	-0.351465
TPX2	0.837517	-0.222186	-0.202625	-0.558699
TRIB3	0.435948	0.844842	-0.618108	-0.663695
TRIM5	-0.576055	0.341266	0.216374	-0.217555
TRIM6	0.569249	0.359189	-0.322736	-0.38506
TSC22D1	-0.243535	-0.438839	0.216456	0.49549
UCHL1	-0.712751	-0.242907	0.359119	0.394873
USP18	-0.732701	0.558871	0.288076	-0.56589
VAMP2	-0.550696	-0.273904	0.283615	0.328282

## Sheet: MSC senescence (node info)
geneSymbol	Passage 2, 3	Passage 4, 5	Passage 6, 7, 8	Passage 10, 11
AKT2	0.668779	-0.789851	0.727357	0.652554
AXIN2	0.768927	-0.852412	0.600675	0.63308
BCL2	-0.764035	0.814402	-0.74191	0.802076
BCL2L11	0.696995	0.909639	-0.68927	-0.604654
BUB1	0.916306	-0.598378	0.77164	-0.932161
BUB1B	0.896557	-0.598321	0.583708	-0.920499
CASC5	0.715412	-0.679422	0.632163	-0.676724
CCNB1	0.904134	-0.762454	0.610434	-0.878642
CDK6	0.606409	-0.726041	0.657834	-0.626822
CDKN2B	-0.828974	-0.636317	0.631205	0.773218
CENPE	0.851986	-0.752967	0.617093	-0.856495
CENPK	0.893546	-0.719261	0.586833	-0.898094
DYRK1A	0.689307	-0.705422	0.603002	-0.736887
EPN1	0.75544	-0.706476	-0.59975	0.696084
ESR1	-0.640851	-0.732144	-0.633346	-0.801814
FOS	-0.717063	0.923382	-0.847287	0.71278
GSK3B	-0.70146	0.666035	-0.783935	0.621334
HSD17B14	-0.857709	0.873231	0.716446	-0.857146
IKZF1	0.717684	-0.631628	-0.736206	-0.736986
KIF4A	0.868173	-0.583329	0.69747	-0.928023
LIMK1	0.638303	-0.593439	-0.682065	0.772984
NEDD4L	0.853427	-0.705698	-0.718689	-0.754483
NEK6	0.73925	0.776178	-0.685214	0.611758
NRG1	0.692759	-0.906856	0.611134	-0.632356
NUF2	0.925452	-0.698291	0.593741	-0.932127
PGR	0.678018	-0.607679	-0.686328	0.78287
PHYHIP	-0.594447	-0.59041	0.825012	-0.583822
PKD1	-0.699633	-0.63852	0.60649	0.809713
PRC1	0.89205	-0.739557	0.705347	-0.921204
PSMA3	0.585185	-0.624745	0.760504	-0.733853
PTCH1	0.612617	0.772375	-0.724122	-0.73526
REPS2	-0.74764	0.891891	-0.684972	0.684774
RGS7	0.718777	-0.755589	-0.652732	0.739313
SCNN1G	-0.598561	0.609764	-0.609546	0.781887
SMAD3	0.626491	-0.860453	0.601521	-0.615577
SOX6	-0.646291	0.807059	-0.735517	-0.640399
SQSTM1	-0.69494	-0.72802	0.786296	0.762194

## Sheet: Cancer progression (node info)
geneSymbol	Day 0	Day 5	Day 20	Day 35
ACTN1	-0.921264	0.554665	0.438977	0.771725
CCND1	0.546671	-0.629828	-0.407223	0.516932
CLU	-0.442582	-0.526352	0.393529	0.564861
COL1A1	-0.938814	-0.572208	0.742891	0.917933
CTSZ	-0.5672	-0.702442	0.576332	0.696405
CYBA	-0.695927	-0.572454	0.678576	0.596631
DPYSL2	-0.561982	-0.404753	0.415389	0.553971
DPYSL3	-0.730806	-0.672651	0.70539	0.701569
ERBB3	0.754144	0.414993	-0.494108	-0.719552
ESR1	0.916786	-0.599867	-0.629975	-0.592031
FN1	-0.699334	-0.93808	0.690185	0.939091
FYN	-0.451701	-0.471387	0.624035	0.476063
GRB10	-0.407753	-0.49703	0.389322	0.432786
IGFBP3	0.965027	-0.397894	-0.575745	-0.934201
INSR	0.866771	-0.415996	-0.524716	-0.553275
IRS2	0.778336	-0.748281	-0.47718	0.396015
KRT18	-0.941017	0.477837	0.777712	0.707106
KRT19	-0.901934	-0.839035	0.866982	0.883984
KRT2	0.979161	0.581224	-0.864499	-0.967333
KRT8	-0.802714	-0.651878	0.790992	0.674174
MID2	0.64634	0.498862	-0.44299	-0.435038
MMP1	-0.990225	0.929343	0.867395	0.943203
MMP2	-0.933538	-0.702423	0.771518	0.921831
MMP9	-0.743084	0.712126	0.746142	-0.715657
NEFL	-0.854556	0.556422	0.557693	0.668078
NME7	-0.583947	-0.393061	0.549058	0.439913
NRG1	-0.879319	0.456333	0.455133	0.635198
PLAU	-0.774517	-0.626095	0.50614	0.821465
PLAUR	-0.802342	-0.579986	0.506345	0.826652
PPP1CB	-0.651543	0.513349	-0.450523	0.607756
PPP1R3C	-0.920077	0.407695	0.712403	0.663605
PRDM2	0.527418	-0.524196	-0.411233	-0.600706
QKI	0.404892	-0.459565	-0.442091	0.397858
RBPMS	-0.60429	0.465345	0.507223	0.412208
RGS4	-0.867109	-0.748604	0.794744	0.841948
RHOBTB3	0.707623	-0.81489	-0.513912	0.70835
SERPINE1	-0.827839	-0.567103	0.553835	0.831896
SPRY2	-0.810526	-0.568329	0.400455	0.85345
THBS1	-0.890784	0.490827	0.705418	0.778146
TIMP1	-0.902037	0.566864	0.601458	0.544249
TPM1	-0.905163	-0.638321	0.785914	0.860316
TPM4	-0.818968	0.393747	0.404245	0.671319
